# Supplementary material for: Antidiabetic and cardiovascular beneficial effects of a liver-localized mitochondrial uncoupler
Source: Nat Commun. 2019 May 15;10:2172. doi: 10.1038/s41467-019-09911-6 (PMC6520346; doi:10.1038/s41467-019-09911-6)
Supplement: Supplementary file 4 — Source data [file 41467_2019_9911_MOESM4_ESM.xlsx]

## Sheet: Fig 1c
Figure 1c
DY	DMSO	0.078125	0.15625	0.3125	0.625	1.25	2.5	5	10	20
	99.8538	100.587	99.5064	99.4206	98.8388	96.8658	82.8597	39.129	26.0783	24.1456
	99.9609	100.705	99.7133	99.6415	98.6171	97.3064	87.2785	39.5203	28.3628	27.9423
	100.2	100.638	99.8393	99.5705	98.812	96.7651	87.0255	40.3098	27.9205	27.2316
	99.9854	99.8224	99.5089	99.5036	98.7537	96.4003	83.088	36.0644	27.0146	24.1957
mean	100	100.438	99.642	99.534	98.7554	96.8344	85.0629	38.7559	27.3441	25.8788
SD	0.145049	0.413112	0.163429	0.0942625	0.0988051	0.372816	2.41625	1.86032	1.01336	1.99374
SE	0.0725247	0.206556	0.0817144	0.0471312	0.0494026	0.186408	1.20813	0.93016	0.506682	0.996872
OPC-ROS	0	0.078125	0.15625	0.3125	0.625	1.25	2.5	5	10	20
	98.8712	106.352	102.856	92.906	75.9344	51.9002	47.0561	46.3106	46.7916	53.9293
	100.037	109.597	104.427	96.0887	77.6241	55.6523	47.4234	45.2201	48.2681	53.4031
	97.2439	108.11	107.394	97.2345	80.7815	56.9294	48.8739	45.7687	49.5886	54.3749
	103.848	112.935	108.825	101.925	82.3345	59.2431	50.746	48.5898	50.823	56.1371
mean	100	109.249	105.876	97.0386	79.1686	55.9313	48.5249	46.4723	48.8678	54.4611
SD	2.80924	2.79247	2.72166	3.73705	2.91374	3.07092	1.6759	1.48017	1.73324	1.18583
SE	1.40462	1.39623	1.36083	1.86853	1.45687	1.53546	0.837951	0.740087	0.866621	0.592913

## Sheet: Fig 1e 
Figure 1e
OPC
Experiment	1			2			3			4			5
OPC concentration (mM)	1	2	3	1	2	3	1	2	3	1	2	3	1	2	3
DMSO	-5.53174	16.016	-4.5108	7.9698	22.1255	25.588	57.7357	10.2333	14.752	111.883	-7.91528	18.1753	188.037	20.1574	1.9422
0.313	84.2397	69.1159	72.8236	163.157	71.1571	79.4455	156.627	66.2897	77.3337	70.5725	59.4996	47.6379	177.222	103.693	120.247
0.625	165.826	173.885	176.75	101.988	194.895	176.48	77.8138	55.6081	97.9739	48.4291	156.863	91.3644	195.876	247.287	173.197
1.25	255.945	259.952	227.495	304.863	287.467	227.537	119.945	95.4394	118.715	74.8669	147.347	110.712	293.527	267.063	171.009
2.5	319.508	298.22	247.5	427.522	322.597	309.237	273.998	297.79	229.963	131.477	173.753	202.905	389.473	345.826	326.131
5	362.78	323.908	245.832	465.483	423.211	337.453	234.98	223.288	232.162	157.883	275.931	157.2	250.63	444.809	445.332
10	282.861	193.106	248.833	225.068	321.605	355.918	115.002	283.127	265.949	151.745	178.654	238.026	309.329	342.836	230.281
ΔOCR
OPC concentration (mM)	Average	SD	SE
DMSO	31.7772	52.5786	13.5757
0.313	94.6041	40.7421	10.5196
0.625	142.283	58.7985	15.1817
1.25	197.459	80.7224	20.8424
2.5	286.393	78.994	20.3962
5	305.392	103.988	26.8497
10	249.489	69.8329	18.0308
FCCP
Experiment	1			2			3			4			5
FCCP concentration (mM)	1			1			1			1			1
0.25	302.222			300.879			212.419			124.236			423.28
ΔOCR
FCCP concentration (mM)	Average	SD	SE
0.25	272.607	111.82	50.0076
DNP
Experiment	1			2			3			4			5
DNP concentration (mM)	1			1			1			1			1
40	363.645			453.716			253.867			188.546			418.086
ΔOCR
DNP concentration (mM)	Average	SD	SE
40	335.572	111.632	49.9235

## Sheet: Fig 1f, 1g, 1h
Figure 1f
%CFB of ECAR
Experiment	1			2			3			4			5
OPC concentration (mM)	1	2	3	1	2	3	1	2	3	1	2	3	1	2	3
DMSO	116.777	119.42	98.9111	118.557	96.6859	97.2736	118.051	138.164	99.581	113.687	108.653	108.099	105.037	102.124	102.619
0.313	125.809	125.367	123.977	125.324	168.923	158.593	155.571	140.085	133.972	144.886	129.952	112.65	123.127	122.16	117.301
0.625	183.243	171.084	144.002	174.455	152.95	153.004	160.53	189.188	165.586	166.596	171.269	171.105	153.728	141.477	137.579
1.25	180.869	202.645	174.154	206.357	185.657	197.159	197.982	214.706	201.476	207.296	230.197	182.904	187.61	198.755	182.134
2.5	281.194	302.314	245.737	244.465	249.272	286.825	262.635	237.813	229.09	228.291	314.339	227.396	260.925	248.798	263.863
5	376.935	350.063	332.63	363.404	332.4	334.741	386.93	366.13	325.011	328.92	352.902	315.897	306.553	286.746	300.71
10	353.767	316.101	384.299	368.019	436.079	425.282	358.932	400.23	366.989	288.385	289.034	292.607	373.432	315.809	454.558
%CFB of ECAR
OPC concentration (mM)	Average	SD	SE
DMSO	109.576	11.3205	2.92294
0.313	133.847	16.4136	4.23796
0.625	162.387	15.1272	3.90581
1.25	196.66	14.8372	3.83095
2.5	258.864	26.8817	6.94083
5	337.331	28.6911	7.40801
10	361.568	53.5078	13.8157
Figure 1g
%CFB of CDER
Experiment	1			2			3			4			5
OPC concentration (mM)	1	2	3	1	2	3	1	2	3	1	2	3	1	2	3
DMSO	84.3822	125.419	100.389	114.381	92.2822	136.944	109.517	95.9664	120.537	164.946	118.032	88.8804	86.7541	96.6883	97.9855
0.313	90.0215	117.361	95.6248	154.129	114.762	123.912	170.148	123.848	102.145	103.585	136.976	95.1943	119.041	114.693	174.491
0.625	162.953	100.371	104.048	121.778	209.166	129.11	132.781	96.2306	105.38	263.366	127.684	138.056	134.084	135.499	129.054
1.25	147.267	156.337	177.093	157.374	151.182	166.375	151.197	210.487	143.371	167.261	159.594	179.261	130.352	152.038	315.899
2.5	190.206	183.589	182.872	199.287	206.016	183.968	148.654	166.54	168.14	185.048	184.351	177.963	127.891	191.301	173.327
5	230.196	320.558	205.502	210.819	160.544	207.909	192.213	200.404	238.57	195.909	263.451	160.734	523.373	242.768	172.616
10	194.774	204.944	156.543	153.752	162.266	241.108	172.351	152.112	130.633	241.398	144.103	139.14	173.469	170.418	159.455
%CFB of CDER
OPC concentration (mM)	Average	SD	SE
DMSO	108.874	21.9191	5.65948
0.313	122.395	26.2419	6.77563
0.625	139.304	44.1858	11.4087
1.25	171.006	44.199	11.4121
2.5	177.944	19.5796	5.05543
5	235.038	89.873	23.2051
10	173.098	33.7761	8.72095
Figure 1h
%CFB of OCR
Experiment	1			2			3			4			5
OPC concentration (mM)	1	2	3	1	2	3	1	2	3	1	2	3	1	2	3
DMSO	96.1233	102.992	90.6809	172.688	95.0323	97.2727	126.465	92.6714	92.1514	183.678	93.0734	79.8273	107.408	94.0419	96.3667
0.313	126.766	122.948	121.754	126.596	118.385	119.343	191.076	116.861	119.239	203.65	115.453	128.102	130.358	121.443	114.234
0.625	134.778	135.149	148.784	145.593	141.917	143.155	167.96	145.677	156.536	154.645	140.417	145.089	149.739	135.805	148.463
1.25	175.258	176.767	169.953	175.292	177.951	219.022	163.453	169.79	170.588	177.002	171.426	221.678	189.732	183.996	176.886
2.5	198.862	205.338	198.773	215.286	233.898	198.107	191.48	205.67	207.492	217.721	219.643	221.391	209.415	224.374	217.751
5	210.094	247.108	200.208	237.933	208.183	242.114	215.003	214.17	184.843	208.317	202.914	237.449	258.62	258.636	237.607
10	201.378	259.478	232.533	238.081	209.531	251.523	215.663	254.271	210.265	190.947	227.663	277.408	258.135	249.457	240.337
%CFB of OCR
OPC concentration (mM)	Average	SD	SE
DMSO	108.032	30.2787	7.81792
0.313	131.747	27.1539	7.0111
0.625	146.247	8.86215	2.2882
1.25	181.253	17.0419	4.40021
2.5	211.014	11.6935	3.01924
5	224.213	22.7263	5.86791
10	234.445	24.7632	6.39383

## Sheet: Fig 1i
Figure 1g
	Run
OPC (uM)	1	2	3	mean	SD	SE
DMSO	4.02002	1.34937	2.10034	2.48991	1.37729	0.795176
0.15625	7.2253	8.41228	3.24341	6.29367	2.70745	1.56315
0.3125	17.1171	11.7558	8.44414	12.439	4.37667	2.52687
0.625	21.0223	21.2956	17.1463	19.8214	2.32074	1.33988
1.25	31.501	32.0817	23.6621	29.0816	4.7024	2.71493
2.5	31.1936	28.3734	41.5821	33.7164	6.95635	4.01625
5	36.1246	20.0394	19.7944	25.3195	9.35833	5.40304
10	24.9937	14.4386	12.376	17.2694	6.7684	3.90774

## Sheet: Fig 1j
Figure 1h
Skeletal muscle		Mito OCR			Mito OCR		Vehicle	4.25762		Brain		Mito OCR			Mito OCR		Vehicle	2.58295		Liver		Mito OCR			Mito OCR		Vehicle	5.63969
	Vehicle-1	5.21138		OPC-7	5.05724		OPC	4.54657			Vehicle-1	3.27095		OPC-7	3.16423		OPC	2.61648			Vehicle-1	6.54188		OPC-7	6.73801		OPC	6.69431
	Vehicle-2	4.24158		OPC-8	4.01239			1.06787			Vehicle-2	2.28111		OPC-8	2.99471			1.01298			Vehicle-2	5.77835		OPC-8	6.9109			1.187
	Vehicle-3	4.74504		OPC-9	4.93167						Vehicle-3	2.63554		OPC-9	2.48107						Vehicle-3	5.22609		OPC-9	7.04342
	Vehicle-4	3.85653		OPC-10	4.31606						Vehicle-4	2.7852		OPC-10	2.3986						Vehicle-4	5.52776		OPC-10	6.68863
	Vehicle-5	3.78926		OPC-11	3.70865						Vehicle-5	1.96897		OPC-11	2.57005						Vehicle-5	6.01261		OPC-11	6.28147
	Vehicle-6	3.70191		OPC-12	5.25339						Vehicle-6	2.55593		OPC-12	2.0902						Vehicle-6	4.75146		OPC-12	6.50343
	Mean	4.25762		Mean	4.54657						Mean	2.58295		Mean	2.61648						Mean	5.63969		Mean	6.69431
	SD	0.606061		SD	0.624384						SD	0.444032		SD	0.396994						SD	0.623663		SD	0.274809
	SE	0.247423		SE	0.254904						SE	0.181275		SE	0.162072						SE	0.25461		SE	0.11219

## Sheet: Fig 2a, sTable 4
Figure 2a
Supplementary Table 4
Group	No.	Days		dHbA1c
		Pre	43	43
Vehicle	1	6.9	11.5	4.6
	2	6.3	9.3	3
	3	5.6	8.9	3.3
	4	6.3	10.6	4.3
	5	5.8	10	4.2
	6	6.5	10.3	3.8
	7	6.1	8.8	2.7
	8	6	10.1	4.1
	101	6.3	9.6	3.3
	102	6.5	9.4	2.9
	103	6.5	9.2	2.7
	104	6.5	9.7	3.2
	105	6.4	8.7	2.3
	106	6.1	9.6	3.5
	107	5.9	8.9	3
	108	6.1	9.7	3.6
	Mean	6.2375	9.64375	3.40625
	S.D.	0.324294	0.740242	0.653676
	S.E.	0.0810735	0.185061	0.163419
1 mg/kg OPC-163493	9	6.4	10.1	3.7
	10	6.3	9.6	3.3
	11	5.7	10.2	4.5
	12	6.8	9.9	3.1
	13	6.2	10.1	3.9
	14	6.3	10	3.7
	15	6.5	10.3	3.8
	16	6.1	9.7	3.6
	109	6.7	10.1	3.4
	110	6.3	8.8	2.5
	111	6.1	9	2.9
	112	6	9.1	3.1
	113	7	9.5	2.5
	114	6	8.9	2.9
	115	5.8	8.9	3.1
	116	5.8	9	3.2
	Mean	6.25	9.575	3.325
	S.D.	0.368782	0.544671	0.52852
	S.E.	0.0921954	0.136168	0.13213
2 mg/kg OPC-163493	17	7	9	2
	18	5.8	9.2	3.4
	19	5.8	9.6	3.8
	20	6.5	9.5	3
	21	6.6	9.9	3.3
	22	6.1	9.3	3.2
	23	6.4	9.8	3.4
	24	5.8	9.5	3.7
	117	6.2	9	2.8
	118	6.2	8.9	2.7
	119	6.5	8.5	2
	120	6.9	9.9	3
	121	6.3	8.6	2.3
	122	6.4	10.2	3.8
	123	6.7	8.8	2.1
	124	6	8.9	2.9
	Mean	6.325	9.2875	2.9625
	S.D.	0.373274	0.5058	0.613052
	S.E.	0.0933185	0.12645	0.153263
4 mg/kg OPC-163493	25	7	9	2
	26	6.7	10.1	3.4
	27	6.1	8.9	2.8
	28	5.9	9.2	3.3
	29	5.6	9.6	4
	30	6.9	8.2	1.3
	31	6.5	10.9	4.4
	32	5.6	8.8	3.2
	125	6.7	9.1	2.4
	126	5.8	8.9	3.1
	127	6.4	9.6	3.2
	128	6.1	9.4	3.3
	129	6.1	8.6	2.5
	130	6.3	8.9	2.6
	131	6.3	9.3	3
	132	6.2	7.7	1.5
	Mean	6.2625	9.1375	2.875
	S.D.	0.425637	0.734734	0.820163
	S.E.	0.106409	0.183683	0.205041
10 mg/kg OPC-163493	33	6.5	8.6	2.1
	34	5.9	8.4	2.5
	35	6.6	7.9	1.3
	36	6.2	10	3.8
	37	6.9	9.8	2.9
	38	5.7	8.3	2.6
	39	6.6	8.7	2.1
	40	6.1	8.4	2.3
	133	6.9	9	2.1
	134	6.1	7.8	1.7
	135	6.2	8.3	2.1
	136	6.6	8	1.4
	137	6.1	7.4	1.3
	138	6.6	8.8	2.2
	139	5.9	7.4	1.5
	140	6.4	8.3	1.9
	Mean	6.33125	8.44375	2.1125
	S.D.	0.359108	0.727524	0.648974
	S.E.	0.0897769	0.181881	0.162243

## Sheet: Fig 2b, sTable 6
Figure 2b
Supplementary Table 6
Group	No.	Baseline HbA1c (%)	HbA1c (%)
Control	1	7.6	9.8
	2	7.4	10.7
	3	6.7	8.4
	4	7.5	11.4
	5	8.1	12.5
	6	6.6	11.7
	7	7	10.9
	8	7.5	10.8
	9	6.5	12.3
	10	8	11.2
	11	6.8	10.7
	12	7.8	11.2
	Mean	7.29167	10.9667
	S.D.	0.555073	1.09073
	S.E.	0.160236	0.314867
0.005% OPC-163493	13	8	10.4
	14	7.1	9.7
	15	7.3	11.3
	16	7.6	10.7
	17	7.7	10.9
	18	6.9	10.4
	19	6.5	10.7
	20	8.2	11
	21	6.4	11.6
	22	5.9	11.9
	23	7	11.2
	24	7.6	11.5
	Mean	7.18333	10.9417
	S.D.	0.686007	0.611196
	S.E.	0.198033	0.176437
0.01% OPC-163493	25	7.7	10.2
	26	7.4	9.9
	27	7.4	9.9
	28	7.8	10.3
	29	6.6	10.6
	30	6	8.9
	31	6.8	10.1
	32	7.2	10
	33	8.1	9.1
	34	6.3	9.8
	35	7.4	9.7
	36	7	9.8
	Mean	7.14167	9.85833
	S.D.	0.625893	0.473782
	S.E.	0.18068	0.136769
0.02% OPC-163493	37	7.4	9.3
	38	7.2	9.4
	39	8	9.4
	40	7.3	9.7
	41	6.2	8.6
	42	8	8.1
	43	7.7	9
	44	6.9	8.6
	45	6.4	8.7
	46	7.8	8.5
	47	6.3	8.8
	48	6.9	9.3
	Mean	7.175	8.95
	S.D.	0.644029	0.473862
	S.E.	0.185915	0.136792

## Sheet: Fig 2c, sTable 8
Figure 2c
Supplementary Table 8
Group	No.	Days			dHbA1c	dHbA1c
		Pre	day 28	day 43	day 28	day 43
Vehicle	1	10.3	10.4	10.6	0.1	0.3
	2	11	10.3	10.8	-0.7	-0.2
	3	9.2	10.4	10.1	1.2	0.9
	4	10.3	10	10.3	-0.3	0
	5	10	10.4	10	0.4	0
	6	10.9	11.6	10.9	0.7	0
	Mean	10.2833	10.5167	10.45	0.233333	0.166667
	S.D.	0.65549	0.552871	0.372827	0.686052	0.393277
	S.E.	0.267603	0.225709	0.152206	0.280079	0.160555
2 mg/kg/day OPC-163493	7	10.1	9.9	9	-0.2	-1.1
	8	10.2	10.2	10.7	0	0.5
	9	10.3	9.7	11	-0.6	0.7
	10	10.3	10.9	11.4	0.6	1.1
	11	10.5	9.3	9.8	-1.2	-0.7
	12	10.1	9.5	9.6	-0.6	-0.5
	Mean	10.25	9.91667	10.25	-0.333333	0
	S.D.	0.151658	0.574166	0.924662	0.615359	0.883176
	S.E.	0.0619139	0.234402	0.377492	0.251219	0.360555
6 mg/kg OPC-163493	13	10.4	10.3	10.3	-0.1	-0.1
	14	10.5	9	8.5	-1.5	-2
	15	9.5	9	9.2	-0.5	-0.3
	16	10.1	9.4	10	-0.7	-0.1
	17	10.2	10	10	-0.2	-0.2
	18	11	9.4	10.9	-1.6	-0.1
	Mean	10.2833	9.51667	9.81667	-0.766667	-0.466667
	S.D.	0.495648	0.530723	0.847152	0.643946	0.755425
	S.E.	0.202347	0.216667	0.345848	0.26289	0.308401
10 mg/kg OPC-163493	19	10.4	8.7	10.3	-1.7	-0.1
	20	10.8	9.6	8.5	-1.2	-2.3
	21	10.1	9.6	9.6	-0.5	-0.5
	22	10.3	9.1	9.4	-1.2	-0.9
	23	9.3	8.7	8.8	-0.6	-0.5
	24	10.7	9.2	8.8	-1.5	-1.9
	Mean	10.2667	9.15	9.23333	-1.11667	-1.03333
	S.D.	0.539135	0.403733	0.665332	0.479236	0.873308
	S.E.	0.220101	0.164823	0.271621	0.195647	0.356526

## Sheet: Fig 2d, sTable 16
Figure 2d
Supplementary Table 16
Group	No.	0	2	4	8	13	16	20
Control chow	1	5.43	5.17	5.23	5.86	5.82	5.89	5.97
	2	5.49	5.34	5.1	5.55	5.62	5.97	5.79
	3	5.69	5.5	5.37	6.13	6.05	5.86	5.91
	4	5.53	5.24	5.33	5.9	6.09	6.11	6.06
	5	6.02	5.65	5.94	6.45	6.32	6.74	6.92
	6	5.22	5.18	5.15	5.67	5.71	5.96	6.04
	7	5.15	4.99	5.21	5.85	5.98	5.98	6.31
	8	5.18	5.04	5.16	5.67	5.53	5.58	5.43
	9	5.58	5.13	5.31	5.95	5.88	6.18	6.08
	10	5.82	5.4	5.66	6.1	5.62	6.29	6.28
	11	6.06	5.84	6.04	6.38	6.69	6.33	6.2
	12	4.99	4.97	5.15	5.6	5.68	5.94	5.85
	13	4.7	4.64	4.36	5.17	5.22	5.58	5.81
	14	4.85	4.95	4.92	5.77	5.73	6	6.16
	Mean	5.40786	5.21714	5.28071	5.86071	5.85286	6.02929	6.05786
	S.D.	0.41527	0.311829	0.414459	0.337285	0.362755	0.299242	0.338303
	S.E.	0.110985	0.0833398	0.110769	0.0901431	0.0969504	0.0799757	0.0904153
0.01% OPC-163493	15	5.53	5.21	5.36	6.01	5.88	6	5.8
	16	5.31	5.13	5.11	5.76	5.74	5.96	5.92
	17	5.31	4.95	4.96	5.58	5.57	5.65	5.78
	18	5.63	5.37	5.48	6.16	6.03	5.86	5.8
	19	5.39	5.43	5.38	6.17	5.99	5.89	6
	20	5.97	5.45	5.43	6.05	6.08	5.79	5.39
	21	5.96	5.72	5.72	6.12	5.77	5.68	5.42
	22	5.68	5.4	5.51	6.22	6.4	6.24	6.17
	23	5	4.83	5.49	5.41	5.1	5.08	5.36
	24	5.72	5.44	5.53	5.98	6.17	6.24	6.24
	25	5.39	3.65	3.92	4.84	5.39	5.44	5.83
	26	5.34	5.19	5.06	5.63	5.5	5.54	5.24
	27	5.1	5.08	5.09	5.74	5.75	5.7	6.05
	28	5.24	5.26	5.33	6.29	5.99	6.25	6.14
	Mean	5.46929	5.15071	5.24071	5.85429	5.81143	5.80857	5.79571
	S.D.	0.293191	0.488585	0.436621	0.396071	0.341149	0.331497	0.326254
	S.E.	0.0783586	0.13058	0.116692	0.105855	0.0911758	0.0885962	0.0871951
0.02% OPC-163493	29	5.75	4.97	5.34	6.15	5.89	5.8	6.22
	30	5.51	5.28	5.09	5.6	5.38	5.48	5.48
	31	5.7	5.06	5.23	5.86	5.81	5.99	5.91
	32	5.56	5.22	5.32	5.85	5.87	6.09	6.03
	33	5.37	5.05	4.9	5.44	5.25	5.67	5.51
	34	5.65	5	5.04	5.94	5.81	5.98	5.45
	35	5.65	5.2	5.21	5.87	6.07	6.29	6.07
	36	5.31	4.7	4.57	5.1	4.87	5.01	4.92
	37	6.05	5.29	4.9	5.5	5.2	5.91	5.07
	38	5.53	5.22	4.76	5.47	5.74	5.9	6
	39	5.16	5.12	4.89	5.52	5.48	5.57	5.64
	40	5.03	4.43	4.12	4.87	4.8	4.95	4.89
	41	5.11	4.66	4.51	5.22	4.99	5.22	5.37
	42	4.91	4.59	4.45	5.01	5.1	4.86	5.16
	Mean	5.44929	4.985	4.88071	5.52857	5.44714	5.62286	5.55143
	S.D.	0.317235	0.279581	0.363434	0.380685	0.42052	0.456937	0.44322
	S.E.	0.0847846	0.0747211	0.0971317	0.101742	0.112389	0.122121	0.118456
0.06% OPC-163493	43	5.33	4.79	4.67	5.18	5.18	5.18	5.22
	44	5.45	4.93	4.79	5.29	5.27	5.27	5.2
	45	5.64	5.08	4.91	5.58	5.71	5.75	5.69
	46	5.49	4.98	4.62	5.25	5.26	5.4	5.36
	47	5.8	5.09	4.75	5.58	5.26	4.99	4.76
	48	5.21	5.04	4.58	5.2	5.14	5.11	5.17
	49	5.82	5.36	5.05	5.58	5.57	5.58	5.74
	50	5.03	4.74	4.42	4.96	5.01	5.01	5.4
	51	5.42	4.52	5.04	5.6	5.76	5.92	5.84
	52	4.96	4.65	4.54	5.15	5.42	5.16	5.31
	53	5.15	4.81	4.58	5.1	4.34	4.51	4.51
	54	5.2	4.43	4.19	4.54	4.72	4.73	4.79
	55	4.97	4.57	4.4	4.97	5.06	4.73	5.21
	56	5.63	4.85	4.56	5.11	4.97	5.2	5.09
	Mean	5.36429	4.84571	4.65	5.22071	5.19071	5.18143	5.235
	S.D.	0.290747	0.255816	0.242994	0.299345	0.377491	0.393561	0.377558
	S.E.	0.0777055	0.0683697	0.0649429	0.0800032	0.100889	0.105184	0.100907
LETO (Normal control)	101							3.28
	102							3.19
	103							3.29
	104							3.3
	105							3.23
	106							3.29
	Mean							3.26333
	S.D.							0.0436654
	S.E.							0.0178263

## Sheet: Fig 2e
Figure 2e
Group	No.	Plasma	Plasma
		8-OHdG	8-isoprostane
Vehicle	1	0.844	1.1054
	2	1.022	1.2309
	3	0.766	1.7969
	4	0.751	0.8739
	5	0.951	0.9449
	6	0.855	1.0502
	7	0.655	0.6535
	8	0.666	0.8305
	9	0.633	0.3673
	10	0.705	0.4645
	11	0.802	0.4612
	12	0.815	0.5042
	13	0.822	0.5708
	14	0.779	0.3712
	Mean	0.790429	0.801814
	S.D.	0.109674	0.404078
	S.E.	0.0293116	0.107995
OPC-163010 100 ppm	29	0.608	0.2784
	30	0.657	0.6095
	31	1.005	0.5609
	32	0.783	0.8488
	33	0.829	0.6082
	34	0.681	0.7084
	35	0.736	0.7118
	36	0.783	0.7293
	37	0.696	0.5329
	38	0.74	0.4237
	39	0.646	0.3784
	40	0.719	0.5786
	41	0.605	0.4123
	42	0.759	0.3524
	Mean	0.731929	0.5524
	S.D.	0.103233	0.165935
	S.E.	0.0275901	0.044348
OPC-163010 200 ppm	43	0.678	0.6836
	44	0.69	0.7109
	45	0.743	0.5032
	46	0.681	0.5266
	47	0.836	0.5547
	48	0.72	0.7205
	49	0.816	0.8107
	50	0.747	0.7949
	51	0.686	0.2543
	52	0.722	0.5626
	53	0.578	0.419
	54	0.617	0.3432
	55	0.786	0.3619
	56	0.622	0.4106
	Mean	0.708714	0.546907
	S.D.	0.074537	0.17666
	S.E.	0.0199208	0.0472143
OPC-163010 600 ppm	71	0.61	0.5552
	72	0.672	0.678
	73	0.702	0.6925
	74	0.517	0.5928
	75	0.48	0.4632
	76	0.608	1.2586
	77	0.785	0.5027
	78	0.598	0.3977
	79	0.616	0.3112
	80	0.653	0.6477
	81	0.443	0.49
	82	0.605	0.3534
	83	0.437	0.359
	84	0.408	0.457
	Mean	0.581	0.554214
	S.D.	0.110031	0.236535
	S.E.	0.029407	0.0632166
LETO	101	0.738	0.3427
	102	0.751	0.2865
	103	0.766	0.2679
	104	0.86	0.1963
	105	0.498	0.1991
	106	0.491	0.1828
	Mean	0.684	0.245883
	S.D.	0.152938	0.063458
	S.E.	0.0624366	0.0259066

[truncated: 60 more sheets: Fig 2f, Fig 2g, Fig 2h, Fig 2i, Fig 3a, Fig 3b, Fig 3c, 3d, Fig 3f, sTable 17, Fig 4b, Fig 8b, Figs 8c, 8d, Fig 9a, Fig. 9b, sTable 23, sFig 1a, sFig 1c, sFig 1d, sFig 2a, sFig 2c, sTable 3, sFig 3a, sFig 3b …]
